# Supplementary material for: The Food Anti-Microbials β-Phenylethylamine (-HCl) and Ethyl Acetoacetate Do Not Change during the Heating Process
Source: Antibiotics (Basel). 2021 Apr 10;10(4):418. doi: 10.3390/antibiotics10040418 (PMC8069388; doi:10.3390/antibiotics10040418)
Supplement: Supplementary file 1 [file antibiotics-10-00418-s001.zip]

Archive with 1 entries (1 files):
- antibiotics-1108101-SI.xlsx
