# Supplementary material for: The Food Anti-Microbials β-Phenylethylamine (-HCl) and Ethyl Acetoacetate Do Not Change during the Heating Process
Source: Antibiotics (Basel). 2021 Apr 10;10(4):418. doi: 10.3390/antibiotics10040418 (PMC8069388; doi:10.3390/antibiotics10040418)
Supplement: Supplementary file 1 [file antibiotics-10-00418-s001.zip › antibiotics-1108101-SI.xlsx]

## Sheet: PEA-HCl in water
															concentration	concentration	std. dev	average	run1	run2	run3	run4
															[mol/ml x 10-4]	[µmol/ml]	%	[counts]	[counts]	[counts]	[counts]	[counts]	%LEFT	%REDUCED
														unheated	0.88	88	8.44	254766	223475	277927	246544	271120
														165F	0.8	80	28.9	229150	279261	255168	266650	115521	89.9451	10.0549
														190F	0.88	88	6.2	256920	269430	246951	236063	275236	100.845	-0.845284
	PEA-HCl was processed in a way that is slightly different from what is descsribed in the manuscript
	PEA-HCl was analyzed at the following conditions: 0.5 μl water solution of PEA were injected at 250о C at a split ratio of 5:1.
	The GC separation method was started at an oven temperature of 40° C, raised to 150° C at 10 °C/min, and then raised to 250° C at 25 °C/min, where it was held for 7 min.
	The mass spec analysis of the small broad peaak at 11.5 min retention time is absolutly identical with the shown mass spectra for the major peak at 7.15 min retention time.

## Sheet: EAA in water
															concentration	concentration	std. dev.	avg	run1	run2	run3	run4
														Rresults	[mol/ml x 10-4]	µmol/ml	%	[counts]	[counts]	[counts]	[counts]	[counts]	%LEFT	%REDUCED
														EAA RT	0.66	66	24	214800	219464	295758	176545	167433
														EAA 165	0.74	74	6.5	239513	245380	257934	239593	215144	111.505	-11.505
														EAA 190	0.64	64	18.3	207280	157682	241380	246719	183341	96.4993	3.5007
	EAA was processed as described in the manuscript
